# Supplementary material for: Age and tumor size as independent predictors of malignancy in BI-RADS 4 and 5 breast lesions: A cross-sectional study in Vietnam
Source: PLoS One. 2026 Jul 6;21(7):e0352690. doi: 10.1371/journal.pone.0352690 (PMC13336213; doi:10.1371/journal.pone.0352690)
Supplement: S2 Dataset — No personal identifiers present. (XLSX) [file pone.0352690.s002.xlsx]

## Sheet: S2_Dataset
No.	Age	Lesion_Size_mm	Tumor_Location	BI-RADS Classification	Yokohama_Category	Cytology_Diagnosis	Histopathology_Diagnosis	Histopath_who2019_code	Histopath_who2019_label	Malignancy_binary	Malignancy_tier	Discohesive_Cells	High_NC_Ratio	Nuclear_Enlargement_Pleomorphism	absence/scarcity of myoepithelial cells	High_Cellularity	Prominent_Nucleoli	Cytologic_Necrosis
1	42	14	3	4	2	0	0	4	Mastitis / Inflammatory lesion	0	0
2	16	26	3	4	2	0	0	7	Epithelial hyperplasia, usual type	0	0
3	55	17	1	4	4	1	1	9	Invasive carcinoma, NST	1	2	1	1	1		1	1
4	52	27	3	4	4	1	1	9	Invasive carcinoma, NST	1	2			1		1	1
5	21	19	1	4	2	0	0	5	Phyllodes tumour	0	0
6	35	16	2	4	2	0	0	3	Intraductal papilloma	0	0
7	36	16	2	4	4	1	1	9	Invasive carcinoma, NST	1	2	1		1
8	50	20	1	4	2	0	0	6	Sclerosing adenosis	0	0
9	30	7	3	4	3	0	0	4	Mastitis / Inflammatory lesion	0	0
10	73	16	4	4	4	1	1	9	Invasive carcinoma, NST	1	2	1		1
11	32	16	2	4	2	0	0	2	Fibrocystic change	0	0
12	68	16	2	4	4	1	1	9	Invasive carcinoma, NST	1	2	1	1	1		1	1
13	67	36	1	4	4	1	1	9	Invasive carcinoma, NST	1	2	1	1	1		1	1
14	61	33	5	5	2	0	1	2	Invasive carcinoma, NST	1	2
15	54	18	1	4	4	1	1	9	Invasive carcinoma, NST	1	2			1			1
16	38	17	1	4	3	0	0	4	Mastitis / Inflammatory lesion	0	0
17	35	42	1	4	4	1	1	9	Invasive carcinoma, NST	1	2	1		1			1
18	72	6	4	4	4	1	1	9	Invasive carcinoma, NST	1	2	1			1	1
19	41	13	2	4	2	0	0	2	Fibrocystic change	0	0
20	49	16	1	5	4	1	1	9	Invasive carcinoma, NST	1	2	1		1			1
21	66	10	2	4	4	1	1	9	Invasive carcinoma, NST	1	2	1	1	1
22	50	24	1	4	4	1	1	9	Invasive carcinoma, NST	1	2			1	1		1
23	46	21	4	4	2	0	0	2	Fibrocystic change	0	0
24	77	26	3	4	4	1	1	9	Invasive carcinoma, NST	1	2			1	1		1
25	75	20	1	4	4	1	1	9	Invasive carcinoma, NST	1	2			1	1	1	1
26	35	25	1	4	2	0	0	1	Fibroadenoma	0	0
27	36	19	1	4	2	0	0	1	Fibroadenoma	0	0
28	34	48	1	4	4	1	1	9	Invasive carcinoma, NST	1	2	1					1	1
29	69	12	1	4	4	1	1	9	Invasive carcinoma, NST	1	2				1	1	1
30	40	12	2	4	2	0	0	1	Fibroadenoma	0	0
31	18	22	3	4	2	0	0	1	Fibroadenoma	0	0
32	52	16	1	4	4	1	1	9	Invasive carcinoma, NST	1	2	1					1
33	55	10	1	4	2	0	0	1	Fibroadenoma	0	0
34	70	14	2	4	4	1	1	9	Invasive carcinoma, NST	1	2					1	1
35	74	43	1	4	4	1	1	9	Invasive carcinoma, NST	1	2			1		1	1
36	71	10	1	4	3	0	0	7	Epithelial hyperplasia, usual type	0	0
37	61	20	1	4	4	1	1	9	Invasive carcinoma, NST	1	2			1		1	1
38	40	14	3	4	4	1	1	9	Invasive carcinoma, NST	1	2			1		1
39	46	37	1	4	4	1	1	9	Invasive carcinoma, NST	1	2			1		1	1
40	54	14	3	4	4	1	1	9	Invasive carcinoma, NST	1	2			1			1
41	50	39	3	4	4	1	1	9	Invasive carcinoma, NST	1	2	1	1	1
42	71	20	4	5	4	1	1	9	Invasive carcinoma, NST	1	2	1		1		1
43	70	40	2	5	4	1	1	9	Invasive carcinoma, NST	1	2	1		1	1		1
44	38	18	2	4	2	0	0	1	Fibroadenoma	0	0
45	44	17	1	4	2	0	0	1	Fibroadenoma	0	0
46	33	74	5	5	5	1	1	9	Invasive carcinoma, NST	1	2	1	1	1		1
47	46	15	3	4	3	0	1	2	Invasive carcinoma, NST	1	2
48	46	21	1	5	4	1	1	9	Invasive carcinoma, NST	1	2	1		1	1	1	1
49	42	30	4	4	5	1	1	9	Invasive carcinoma, NST	1	2	1		1			1
50	51	35	1	5	5	1	1	9	Invasive carcinoma, NST	1	2	1		1			1
51	44	23	2	4	2	0	0	1	Fibroadenoma	0	0
52	50	36	4	4	4	1	1	9	Invasive carcinoma, NST	1	2	1		1				1
53	49	12	1	4	3	0	0	3	Intraductal papilloma	0	0
54	48	9	2	4	4	1	0	3	Intraductal papilloma	0	0
55	67	13	1	5	4	1	1	9	Invasive carcinoma, NST	1	2	1		1			1
56	20	15	2	4	2	0	0	1	Fibroadenoma	0	0
57	26	24	1	4	2	0	0	1	Fibroadenoma	0	0
58	32	15	1	4	3	0	0	6	Sclerosing adenosis	0	0
59	16	39	1	4	2	0	0	1	Fibroadenoma	0	0
60	35	30	2	4	2	0	0	1	Fibroadenoma	0	0
61	33	9	3	4	2	0	0	1	Fibroadenoma	0	0
62	40	4	1	4	2	0	0	1	Fibroadenoma	0	0
63	42	11	2	4	2	0	0	1	Fibroadenoma	0	0
64	38	21	1	4	3	0	0	1	Fibroadenoma	0	0
65	46	10	1	4	3	0	0	1	Fibroadenoma	0	0
66	50	8	2	4	2	0	0	1	Fibroadenoma	0	0
67	29	16	1	4	2	0	0	1	Fibroadenoma	0	0
68	46	70	5	4	4	1	1	9	Invasive carcinoma, NST	1	2		1	1		1
69	25	31	1	4	3	0	0	1	Fibroadenoma	0	0
70	60	18	4	4	4	1	1	9	Invasive carcinoma, NST	1	2	1		1			1
71	51	11	2	4	4	1	1	9	Invasive carcinoma, NST	1	2		1	1		1
72	38	9	3	4	3	0	0	1	Fibroadenoma	0	0
73	49	15	1	4	2	0	0	1	Fibroadenoma	0	0
74	49	19	1	4	2	0	0	1	Fibroadenoma	0	0
75	44	13	2	4	3	0	0	1	Fibroadenoma	0	0
76	59	23	3	4	4	1	1	9	Invasive carcinoma, NST	1	2		1	1
77	76	5	2	5	5	1	1	9	Invasive carcinoma, NST	1	2			1
78	34	50	1	4	2	0	1	1	Invasive carcinoma, NST	1	2
79	47	14	1	4	4	1	1	9	Invasive carcinoma, NST	1	2			1
80	46	18	1	4	2	0	0	1	Fibroadenoma	0	0
81	52	52	2	5	4	1	0	9	Fibroadenoma	0	0
82	51	41	5	4	4	1	1	9	Invasive carcinoma, NST	1	2	1		1	1
83	47	20	4	4	4	1	1	9	Invasive carcinoma, NST	1	2	1		1	1
84	52	7	1	4	2	0	0	1	Fibroadenoma	0	0
85	21	26	1	4	3	0	0	1	Fibroadenoma	0	0
86	55	11	1	4	2	0	0	1	Fibroadenoma	0	0
87	39	22	1	4	2	0	0	1	Fibroadenoma	0	0
88	25	16	2	4	2	0	0	1	Fibroadenoma	0	0
89	50	13	2	4	3	0	0	1	Fibroadenoma	0	0
90	34	28	1	4	2	0	1	1	Invasive carcinoma, NST	1	2
91	27	14	4	4	2	0	0	1	Fibroadenoma	0	0
92	69	22	1	4	4	1	1	10	Invasive solid carcinoma (NST variant)	1	2					1
93	38	22	1	4	4	1	1	12	Tubular carcinoma	1	2	1				1	1
94	82	7	4	4	4	1	1	12	Tubular carcinoma	1	2			1		1
95	55	6	1	4	3	0	0	1	Fibroadenoma	0	0
96	48	13	2	4	4	1	1	12	Tubular carcinoma	1	2	1	1	1		1	1
97	53	11	2	4	3	0	0	1	Fibroadenoma	0	0
98	76	27	1	5	4	1	1	12	Tubular carcinoma	1	2	1	1	1		1	1
99	33	16	3	4	2	0	0	1	Fibroadenoma	0	0
100	49	34	4	4	4	1	1	8	DCIS (Ductal carcinoma in situ)	1	1	1		1			1
101	50	49	3	4	2	0	0	1	Fibroadenoma	0	0
102	41	16	3	4	4	1	1	11	Mucinous carcinoma	1	2	1	1	1		1	1
103	40	15	2	4	4	1	1	9	Invasive carcinoma, NST	1	2	1	1	1		1	1
104	91	24	1	4	4	1	1	9	Invasive carcinoma, NST	1	2			1

## Sheet: Codebook
Variable_Name	Label	Type	Range_Values	Missing_Code	Description_Notes
No	Participant ID	Integer	1-104	-	Patient sequential number. Each record = 1 patient with 1 breast lesion.
Age	Patient age	Number	Years	-	Age at time of procedure
LesionSize_mm	Lesion maximum diameter on ultrasound	Continuous	Millimetres (mm)	-	Largest diameter measured on B-mode ultrasound prior to FNA. Used as continuous predictor in logistic regression.
TumorLocation	Anatomical location of lesion	Categorical	1 / 2 / 3 / 4 / 5	-	1 = Upper-outer quadrant; 2 = Upper-inner quadrant; 3 = Lower-outer quadrant; 4 = Lower-inner quadrant; 5 = Areolar/Nipple region.
BIRADS_Classification	ACR BI-RADS ultrasound category	Ordinal	4 / 5	-	Per ACR BI-RADS Atlas 5th edition (2013). 4 = Suspicious (includes 4A/4B/4C); 5 = Highly suggestive of malignancy. Inclusion criterion: BI-RADS 4 or 5 only.
Yokohama_Category	FNA cytology category - IAC Yokohama System	Ordinal	2 / 3 / 4 / 5	Category I (Insufficient) excluded from analysis	Five-tiered reporting system for breast FNA (IAC, 2017). 2 = Benign; 3 = Atypical; 4 = Suspicious for malignancy; 5 = Malignant. Categories IV + V = cytology-positive for diagnostic performance calculations.
Cytology_Diagnosis	Cytology outcome (binary, for diagnostic performance)	Binary	0 / 1	-	Derived from Yokohama_Category. 0 = Cytology-negative (Categories II or III = Benign/Atypical); 1 = Cytology-positive (Categories IV or V = Suspicious/Malignant). Used as index test in 2×2 contingency table for sensitivity/specificity analysis.
Histopathology_Diagnosis	Histopathological outcome (binary gold standard)	Binary	0 / 1	-	Final histopathological diagnosis from core needle biopsy or excisional biopsy. 0 = Benign (n = 51); 1 = Malignant (n = 53). Classified per WHO Classification of Breast Tumours 2019 (Lyon: IARC Press). Serves as the reference standard for all diagnostic performance metrics. Note: The original S2 Dataset field 'HistopathologyDiagnosis_binary' contains 2 cases with encoding inconsistencies relative…
Histopath_who2019_code	WHO 2019 histopathological diagnosis - numeric code	Categorical	0-12	-	Specific diagnosis per WHO 2019. Codes: 0 = Normal breast tissue; 1 = Fibroadenoma; 2 = Fibrocystic change; 3 = Intraductal papilloma; 4 = Mastitis / Inflammatory lesion; 5 = Phyllode tumor (benign); 6 = Adenosis / Sclerosing adenosis; 7 = Epithelial hyperplasia; 8 = DCIS (Ductal carcinoma in situ); 9 = Invasive carcinoma, NST (no special type); 10 = Invasive solid carcinoma (NST variant); 11 = M…
Histopath_who2019_label	WHO 2019 histopathological diagnosis - text label	String	Text	-	Full English-language diagnostic label corresponding to histopath_who2019_code. Nomenclature follows WHO Classification of Breast Tumours 2019.
Malignancy_binary	Final malignancy outcome - verified gold standard	Binary	0 / 1	-	0 = Benign (n = 51); 1 = Malignant (n = 53). Derived from histopath_who2019_code. This is the PRIMARY outcome variable. Corrects 2-case encoding discrepancy present in the original 'HistopathologyDiagnosis_binary' field.
Malignancy_tier	Malignancy sub-classification tier	Ordinal	0 / 1 / 2	-	0 = Benign; 1 = Pre-invasive malignancy (DCIS, n = 1); 2 = Invasive malignancy (NST, tubular, mucinous, solid variant; n = 52). For supplementary sub-group analyses only.
